# Supplementary material for: Effects of Intravenous Iron Replacement Therapy on Cardiovascular Outcomes in Patients with Heart Failure: A Systematic Review and Meta-Analysis
Source: J Cardiovasc Dev Dis. 2023 Mar 11;10(3):116. doi: 10.3390/jcdd10030116 (PMC10057806; doi:10.3390/jcdd10030116)
Supplement: Supplementary file 1 [file jcdd-10-00116-s001.zip]

Archive with 1 entries (1 files):
- jcdd-2195205-supplementary.pdf
